# Supplementary material for: Prickle2 and Igsf9b Coordinately Regulate the Cytoarchitecture of the Axon Initial Segment
Source: Cell Struct Funct. 2020 Jul 8;45(2):143–54. doi: 10.1247/csf.20028 (PMC10511046; doi:10.1247/csf.20028)
Supplement: Supplementary file 7 — Supplementary Table I [file csf_45_20028_7.zip]

Archive with 1 entries (1 files):
- Supplementary Table I.xlsx
