# Supplementary material for: Prickle2 and Igsf9b Coordinately Regulate the Cytoarchitecture of the Axon Initial Segment
Source: Cell Struct Funct. 2020 Jul 8;45(2):143–54. doi: 10.1247/csf.20028 (PMC10511046; doi:10.1247/csf.20028)
Supplement: Supplementary file 7 — Supplementary Table I [file csf_45_20028_7.zip › Supplementary Table I.xlsx]

## Sheet: Sheet1
Supplementary Table I Mass spectrometry analysis of Prickle2-containing protein complex
Genes	Uniprot	Description	MW [kDa]	Mascott Score		# Unique peptides		PMS		Coverage
				Ctrl IgG	Prickl2 IgG	Ctrl IgG	Prickl2 IgG	Ctrl IgG	Prickl2 IgG	Ctrl IgG	Prickl2 IgG
Prickle2	Q80Y24	Prickle-like protein 2 [PRIC2_MOUSE]	95.7196		20696.9		40		1160		54.08
Igsf9b	E9PZ19	Protein turtle homolog B [TUTLB_MOUSE]	144.86		4705.21		16		256		13.33
Camk2a	P11798	Calcium/calmodulin-dependent protein kinase type II subunit alpha [KCC2A_MOUSE]	54.0805		1722.46		14		144		37.03
Fip1l1	Q9D824	Pre-mRNA 3'-end-processing factor FIP1 [FIP1_MOUSE]	64.92		769.81		4		39		8.09
Tubb3	Q9ERD7	Tubulin beta-3 chain OS=Mus musculus [TBB3_MOUSE]	50.3862	92.005	583.35	2	7	11	61	5.56	19.11
Phkb	Q7TSH2	Phosphorylase b kinase regulatory subunit beta [KPBB_MOUSE]	123.811		545.354		10		62		9.86
Tubb4b	P68372	Tubulin beta-4B chain [TBB4B_MOUSE]	49.799	54.0215	435.922	2	6	12	73	5.62	14.83
Camk2b	P28652	Calcium/calmodulin-dependent protein kinase type II subunit beta [KCC2B_MOUSE]	60.4227		435.707		6		41		16.05
Tubb4a	Q9D6F9	Tubulin beta-4A chain [TBB4A_MOUSE]	49.5539	54.0215	401.838	2	6	12	49	5.63	14.86
Camk2d	Q6PHZ2	Calcium/calmodulin-dependent protein kinase type II subunit delta [KCC2D_MOUSE]	56.3336		372.636		4		30		10.02
Gdap1l1	Q8VE33	Ganglioside-induced differentiation-associated protein 1-like 1 [GD1L1_MOUSE]	42.2906		348.06		4		24		11.35
Atp5f1a	Q03265	ATP synthase subunit alpha, mitochondrial OS=Mus musculus [ATPA_MOUSE]	59.7156	66.1067	366.15	2	6	7	26	5.06	12.84
Phka1	P18826	Phosphorylase b kinase regulatory subunit alpha, skeletal muscle isoform [KPB1_MOUSE]	138.736		261.454		4		30		3.38
Hspa8	P63017	Heat shock cognate 71 kDa protein [HSP7C_MOUSE]	70.8272	25.87	206.073	1	5	1	19	1.7	10.99
Cldn11	Q60771	Claudin-11 OS=Mus musculus [CLD11_MOUSE]	22.0993		177.687		3		20		11.11
Mtcl1	Q3UHU5	Microtubule cross-linking factor 1 [MTCL1_MOUSE]	213.731		159.451		5		21		2.88
Tuba4a	P68368	Tubulin alpha-4A chain [TBA4A_MOUSE]	49.8924	22.48	141.964		6		30	5.54	16.07
Dlg4	Q62108	Disks large homolog 4 [DLG4_MOUSE]	80.4228		134.44		5		19		9.25
Hspa5	P20029	78 kDa glucose-regulated protein OS=Mus musculus [GRP78_MOUSE]	72.3775	25.87	116.655	1	3	1	7	1.68	5.34
Clcn7	O70496	H(+)/Cl(-) exchange transporter 7 [CLCN7_MOUSE]	88.6562		114.85		5		19		9.09
Obscn	A2AAJ9	Obscurin [OBSCN_MOUSE]	965.767		113.245		3		14		0.36
Ubb	P0CG49	Polyubiquitin-B [UBB_MOUSE]	34.3475		111.25		3		23		38.03
Nefl	P08551	Neurofilament light polypeptide [NFL_MOUSE]	61.4711	24.28	79.0493	1	5	1	17	1.84	8.1
Cct5	P80316	T-complex protein 1 subunit epsilon [TCPE_MOUSE]	59.5859		78.5844		4		12		7.76
Map1a	Q9QYR6	Microtubule-associated protein 1A [MAP1A_MOUSE]	299.957		76.7931		7		20		3.85
Snx9	Q91VH2	Sorting nexin-9 OS=Mus musculus [SNX9_MOUSE]	66.5036		103.25		5		11		13.45
Ina	P46660	Alpha-internexin OS=Mus musculus [AINX_MOUSE]	55.3493		64.862		7		12		12.18
Nefm	P08553	Neurofilament medium polypeptide [NFM_MOUSE]	95.8586	0	63.2328	1	4	1	12	0.94	3.89
Slc25a4	P48962	ADP/ATP translocase 1 [ADT1_MOUSE]	32.8831		59.264		3		13		8.72
PSM, peptide spectrum matches; MW, molecular weight; #, Number
